# Supplementary material for: Essential Oils from Citrus Peels Promote Calcium Overload-Induced Calcicoptosis in U251 Cells
Source: Antioxidants (Basel). 2024 Dec 25;14(1):11. doi: 10.3390/antiox14010011 (PMC11762846; doi:10.3390/antiox14010011)
Supplement: Supplementary file 1 [file antioxidants-14-00011-s001.zip]

Archive with 1 entries (1 files):
- antioxidants-3378505-supplementary.pdf
